# Supplementary material for: Tumor-Agnostic Circulating Tumor DNA Testing for Monitoring Muscle-Invasive Bladder Cancer
Source: Int J Mol Sci. 2023 Nov 21;24(23):16578. doi: 10.3390/ijms242316578 (PMC10706140; doi:10.3390/ijms242316578)
Supplement: Supplementary file 1 [file ijms-24-16578-s001.zip]

Archive with 1 entries (1 files):
- ijms-2730137-supplementary.pdf
